# Supplementary material for: Heliciopsides A−E, Unusual Macrocyclic and Phenolic Glycosides from the Leaves of Heliciopsis terminalis and Their Stimulation of Glucose Uptake
Source: Pharmaceuticals (Basel). 2022 Oct 25;15(11):1315. doi: 10.3390/ph15111315 (PMC9695999; doi:10.3390/ph15111315)
Supplement: Supplementary file 1 [file pharmaceuticals-15-01315-s001.zip]

Archive with 1 entries (1 files):
- pharmaceuticals-1940838-supplementary.pdf
